# Supplementary material for: Stress loading history of earthquake faults influenced by fault/shear zone geometry and Coulomb pre-stress
Source: Sci Rep. 2020 Jul 29;10:12724. doi: 10.1038/s41598-020-69681-w (PMC7391730; doi:10.1038/s41598-020-69681-w)
Supplement: Supplementary file 1 — Supplementary file1 [file 41598_2020_69681_MOESM1_ESM.xlsx]

## Sheet: Table 1
Field data used to calculate throw-rate and interseismic rate loading
Fault name	UTM x	UTM y	Throw (m)	Reference
Alburni (AL)	532258	4485676	6.5	[1]
Alburni	533404	4485103	6.4	[8]
Apice	493835	4552231	3	[1]
Avella (AV)	458567	4536713	3	[1]
Avella	469391	4533922	3	[1]
Benevento (BN)	461642	4571868	3	[8]
Boiano (BOI)	442836	4599327	2.6	[2]
Boiano	458615	4587389	6.6	[1]
Carpino (CA)	436031	4606595	11	[2]
Cassino (CAS)	409288	4593745	5	[3]
Cassino	412218	4590832	4	[4]
Cassino	409548	4593686	6	[4]
Gallo (GA)	442836	4599327	3	[5]
Gallo	458615	4587389	3	[5]
Irpinia (IRP)	515231	4520501	9.8	[6]
Irpinia	525419	4510980	6.3	[8]
Irpinia Antithetic (IRPa)	542557	4514780	4	[6]
Irpinia Antithetic	543393	4514310	5	[1]
Maratea (MAR)	562700	4429519	7.8	[6]
Mercure (MER)	581379	4430162	3	[6]
Mercure	582178	4429629	6.7	[6]
Mercure	582178	4429633	6.6	[1]
Miranda Pesche (MI)	438258	4609719	3	[1]
Miranda Pesche	439075	4608720	3	[1]
Monte Alpi (AL)	582017	4440880	9	[1]
Piedimonte Matese (PDM)	452497	4575097	3	[1]
Piedimonte Matese	456313	4568803	3	[1]
Pollino (POL)	605223	4412845	5.4	[6]
Pollino	605483	4412366	6	[6]
Pollino	611287	4409150	3.5	[6]
Pozzilli (POZ)	427760	4592447	3.3	[1]
San Gregorio Magno (SGM)	532772	4502364	5.3	[6]
San Gregorio Magno	533128	4502318	3	[6]
San Gregorio Magno	532321	4502362	7.6	[8]
San Gregorio Magno	532106	4502372	6.5	[8]
San Gregorio Magno	532052	4502379	5.3	[8]
San Gregorio antithetic (SGMa)	535053	4500279	4.5	[1]
Ufita (UF)	513986	4541906	3	[1]
Val d'Agri (VA)	564796	4475285	7.8	[8]
Val d'Agri	564783	4475335	6.3	[8]
Val d'Agri	564782	4475356	9.1	[8]
Vallo di Diano (VD)	536467	4492887	2.9	[7]
Vallo di Diano	537182	4492810	3.3	[7]
Vallo di Diano	538184	4492468	7.7	[7]
Vallo di Diano	538418	4492297	4.8	[7]
Vallo di Diano	538539	4491971	7.3	[7]
Vallo di Diano	538552	4492213	6.6	[7]
Vallo di Diano	538631	4492088	7.1	[7]
Vallo di Diano	538672	4492030	7.4	[7]
Vallo di Diano	538726	4491971	8	[6]
Vallo di Diano	538748	4491942	9.6	[7]
Vallo di Diano	538756	4491945	10.1	[1]
Vallo di Diano	545682	4480398	7.3	[7]
Vallo di Diano	545913	4479765	8.5	[1]
Vallo di Diano	545958	4479775	9.8	[6]
Vallo di Diano	548675	4473911	7.1	[7]
Vallo di Diano	548668	4473945	4.6	[8]
Volturara (VOL)	499886	4522029	4.5	[1]
Volturno (VON)	434854	4559287	7.5	[1]
Volturno	434854	4559287	3	[1]
References
[1]	Faure Walker, J. P. et al. Relationship between topography, rates of extension and mantle dynamics in the actively-extending Italian Apennines. Earth. Planet. Sci. Lett. 325–326, 76–84 (2012).
[2]	Mildon, Z.K., Roberts, G.P., Walker, J.F. and Toda, S., 2019. Coulomb pre-stress and fault bends are ignored yet vital factors for earthquake triggering and hazard. Nature communications, 10(1), pp.1-9.
[3]	Papanikolaou, I. D., Roberts, G. P. & Michetti, A. M. Fault scarps and deformation rates in Lazio–Abruzzo, Central Italy: comparison between geological fault slip-rate and GPS data. Tectonophysics 408, 147–176 (2005).
[4]	Roberts, G.P., Michetti, A.M., 2004. Spatial and temporal variations in growth rates along active normal fault Systems: an example from Lazio-Abruzzo, central Italy. J. Struct. Geol. 26, 339e376.
[5]	Faure Walker, J.P., 2010. Mechanics of continental extension from Quaternary strain fields in the Italian Apennines (Doctoral dissertation, UCL (University College London)).
[6]	Papanikolaou, I.D., Roberts, G.P., 2007. Geometry, kinematics and deformation rates along the active normal fault system in the southern Apennines: implications for fault growth. J. Struct. Geol. 29, 166–188.
[7]	Sgambato, C., Walker, J.P.F. and Roberts, G.P., 2020. Uncertainty in strain-rate from field measurements of the geometry, rates and kinematics of active normal faults: Implications for seismic hazard assessment. Journal of Structural Geology, 131, p.103934.
[8]	This work

## Sheet: a-Eqs Coulomb modelling
Details of modelling for each historical earthquake
Date	Mw	Fault	Proportion of fault that slips	Mean seismic moment (dyne cm)	Mean Mw	Max slip (m)	Reference
1349 09 09	6.8	Cassino+Pozzilli		1.77e+26	6.8		[1]
			Cassino all	1.37e+26	6.73	3.7
			Pozzilli all	4.05e+25	6.37	1.91
1456 12 05	7.1	Boiano+Carpino		3.55e+26	7		[2]
			Boiano all	3.53e+26	7	7.5
			Carpino all	2.28e+24	5.54	0.57
1466 01 15	5.98	Irpinia	SE 13 km	1.06e+25	5.98	0.6	[3] [4]
1499 12 05	5.56	Avella	Central 8 km	2.44e+24	5.56	0.23	[5]
1561 07 31	6.34	San Gregorio	All	3.64e+25	6.34	1	[6]
1561 08 19	6.72	Val di Diano	All	1.33e+26	6.72	2.2	[3]
1654 07 24	6.33	Fibreno+Cassino	Cassino NW 13	3.06e+25	6.29	1.52	[7]
1688 06 05	7.06	Benevento	Benevento all	4.3e+26	7.06	10.7	[8]
1692 04 03	5.88	Ufita	All	7.36e+24	5.88	0.39	[5]
1694 09 08	6.73	Irpinia	All	1.39e+26	6.73	3.9	[3]
1702 03 14	6.56	Ufita+Apice		7.85e+25	6.56		[9] [10]
			Ufita all	7.74e+25	6.56	4.1
			Apice all	1.11e+24	5.33	0.65
1708 01 26	5.56	Mercure	Central 8 km	2.49e+24	5.56	0.2	[11]
1732 11 29	6.75	Ufita	All	1.47e+26	6.75	7.8	[9] [10]
1805 07 26	6.68	Boiano	All	8.91e+25	6.6	1.89	[2]
1826 02 01	5.74	Val d'Agri	North 10 km	4.53e+24	5.74	0.34	[9] [10]
1831 02 01	5.53	Mercure	North 8 km	2.24e+24	5.53	0.18	[11]
1836 11 20	5.86	Mercure	North 11 km	16	5.86	0.39	[11]
1853 04 09	5.6	Irpinia	North 8 km	2.94e+24	5.61	0.28	[12]
1857 12 16 (1+2)	7.12	Vallo di Diano North (1) and Val d'Agri (2)		5.29e+26			[13] [14] [3]
1857 12 16 (1)			Vallo di Diano North 12 km	4.77e+25	6.42	2.8
1857 12 16 (2)			Val d'Agri all	4.82e+26	7.09	9
1910 06 07	5.76	Irpinia antithetic	All	5.06e+24	5.77	0.95	[12]
1910 06 07*	5.76	Irpinia	South 10 km	4.75e+24	5.75	0.37
1930 07 23	6.67	Ufita	Ufita all	1.12e+26	6.67	5.95	[15] [16]
1962 08 21	6.15	Benevento	South 16 km	1.85e+25	6.15	0.8	[17]
1980 11 23	6.81	Irpinia	All	1.82e+26	6.81	5.1	[9] [10]
1998 09 09	5.53	Mercure	North 8 km	2.24e+24	5.53	0.18	[11]
	*alternative scenario
[1]	Galli, P. and Naso, J. A. (2009). Unmasking the 1349 earthquake source (southern Italy): paleoseismological and archaeoseismological indications from the Aquae Iuliae fault. J. Struct. Geol., 31(2):128–149.
[2]	Galli, P. and Galadini, F. (2003). Disruptive earthquakes revealed by faulted archaeological relics in Samnium (Molise, southern Italy). Geophys. Res. Lett., 30(5):1266.
[3]	Galli, P., Bosi, V., Piscitelli, S., Giocoli, A. and Scionti, V., 2006. Late Holocene earthquakes in southern Apennine: paleoseismology of the Caggiano fault. International Journal of Earth Sciences, 95(5), pp.855-870.
[4]	Marturano, A., 2007. The January 15, 1466 and November 23, 1980 Irpinia (Italy) earthquakes. Boll. Geof. Teor. Appl, 48(2), pp.115-126
[5]	Camassi, R., Castelli, V., Molin, D., Bernardini, F., Caracciolo, C.H., Ercolani, E. and Postpischl, L., 2011. Materiali per un catalogo dei terremoti italiani: eventi sconosciuti, rivalutati o riscoperti. Quaderni di Geofisica.
[6]	Castelli, V., Galli, P., Camassi, R. and Caracciolo, C., 2008. The 1561 earthquake (s) in Southern Italy: new insights into a complex seismic sequence. Journal of Earthquake Engineering, 12(7), pp.1054-1077.
[7]	Galadini, F. and Galli, P. (2000). Active Tectonics in the Central Apennines (Italy) Input Data for Seismic Hazard Assessment. Nat. Hazards, 22:225–270.
[8]	Di Bucci, D., Massa, B., Tornaghi, M. and Zuppetta, A., 2005. Structural setting of the 1688 Sannio earthquake epicentral area (Southern Italy) from surface and subsurface data. Journal of Geodynamics, 40(2-3), pp.294-315.
[9]	Rovida A., Locati M., Camassi R., Lolli, B., Gasperini P., 2019. Catalogo Parametrico dei Terremoti Italiani (CPTI15), versione 2.0. Istituto Nazionale di Geofisica e Vulcanologia (INGV). https://doi.org/10.13127/CPTI/CPTI15.2
[10]	Rovida A., Locati M., Camassi R., Lolli B., Gasperini P. (2020). The Italian earthquake catalogue CPTI15. Bulletin of Earthquake Engineering. https://doi.org/10.1007/s10518-020-00818-y
[11]	Michetti, A.M., Ferreli, L., Esposito, E., Porfido, S., Blumetti, A.M., Vittori, E., Serva, L. and Roberts, G.P., 2000. Ground effects during the 9 September 1998, Mw= 5.6 Lauria earthquake and the seismic potential of the “aseismic” Pollino region in southern Italy. Seismological Research Letters, 71(1), pp.31-46.
[12]	Galli, P. and Peronace, E., 2014. New paleoseismic data from the Irpinia Fault. A different seismogenic perspective for southern Apennines (Italy). Earth-Science Reviews, 136, pp.175-201.
[13]	Benedetti, L., Tapponnier, P., King, G.C.P. and Piccardi, L., 1998. Surface rupture of the 1857 southern Italian earthquake?. Terra Nova, 10(4), pp.206-210.
[14]	Cello, G., Tondi, E., Micarelli, L. and Mattioni, L., 2003. Active tectonics and earthquake sources in the epicentral area of the 1857 Basilicata earthquake (southern Italy). Journal of Geodynamics, 36(1-2), pp.37-50.
[15]	Emolo, A., Iannaccone, G., Zollo, A. and Gorini, A., 2004. Inferences on the source mechanisms of the 1930 Irpinia (Southern Italy) earthquake from simulations of the kinematic rupture process. Annals of Geophysics, 47(6).
[16]	Serva, L., Esposito, E., Guerrieri, L., Porfido, S., Vittori, E. and Comerci, V., 2007. Environmental effects from five historical earthquakes in southern Apennines (Italy) and macroseismic intensity assessment: Contribution to INQUA EEE Scale Project. Quaternary International, 173, pp.30-44.
[17]	Westaway, R., 1987. The Campania, southern Italy, earthquakes of 1962 August 21. Geophysical Journal International, 88(1), pp.1-24.

## Sheet: b-Coseismic CST through time
Mean coseismic CST on faults that rupture
Earthquake date	Fault name	Mean stress (bars)	Max stress on individual element (bars)	Min stress on individual element (bars)	Percentage of positively stressed elements
1349	Cassino+Pozzilli
1456	Boiano+	-0.337833	0.369148	-2.99588	0.4
1456	Carpino	-3.96849	-3.2222	-4.60064	0
1466	Irpinia	0.0312155	0.049146	0.010562	1
1499	Avella	-0.295566	-0.123746	-0.603752	0
1561	San Gregorio	-0.0333397	0.652481	-1.15923	0.68
1561	Vallo di Diano	-0.183021	1.10196	-7.62571	0.75
1654	Cassino (+Fibreno)	-0.191502	0.572687	-1.03102	0.21
1688	Benevento	0.878379	3.61378	0.063469	1
1692	Ufita	0.327735	0.37655	0.237134	1
1694	Irpinia	0.824621	9.05173	-1.46134	0.92
1702	Ufita+	0.668032	2.52704	0.13393	1
1702	Apice	1.00989	1.91421	0.478851	1
1708	Mercure	0.0390863	0.089699	-0.037679	0.92
1732	Ufita	9.58487e-05	0.00012	4.2e-05	1
1805	Boiano	0.640266	13.9437	-7.02921	0.76
1826	Val d'Agri	-0.689097	4.25919	-11.187	0.68
1831	Mercure	0.419877	3.82063	0.004392	1
1836	Mercure	0.400547	3.88637	0	1
1853	Irpinia	1.03275	9.10343	-7.47771	0.94
1857	Vallo di Diano	0.141423	0.828874	-0.452422	0.72
1857	Val d'Agri	0.519454	5.95809	-4.17731	0.89
1910	Irpinia antithetic	-1.3055	-0.159442	-3.19577	0
1930	Ufita	0.132962	0.349005	0.058023	1
1962	Benevento	0.409711	0.998248	0.23725	1
1980	Irpinia	1.52353	6.50133	-3.60887	0.95
1998	Mercure	0.913004	6.2447	-0.47667	0.82
Percentage of faults that are positively stressed
Date	Number of faults with positive mean stress	Percentage of positively stressed faults
1456	20	0.8
1466	16	0.64
1499	17	0.68
1561	17	0.68
1561	13	0.52
1654	14	0.56
1688	14	0.56
1692	14	0.56
1694	14	0.56
1702	16	0.64
1708	14	0.56
1732	16	0.64
1805	15	0.6
1826	15	0.6
1831	17	0.68
1836	17	0.68
1853	17	0.68
1857	17	0.68
1857	17	0.68
1910	16	0.64
1930	17	0.68
1962	17	0.68
1980	18	0.72
1998	17	0.68

## Sheet: c-Cumulative CST through time
Mean cumulative pre-stress on faults that rupture
Earthquake date	Fault name	Mean cumulative pre-stress on whole fault (bars)	Mean cumulative pre-stress at 7 km (bars)	Mean cumulative pre-stress at 15 km (bars)	Max stress on individual element (bars)	Min stress on individual element (bars)	Percentage of positively stressed elements
1349	Cassino+Pozzilli	NA	NA	NA	NA	NA	NA
1456	Boiano+	0.0090108	-0.252951	3.1926	6.61357	-2.94356	0.54
1456	Carpino	-3.95356	NA	NA	-3.22551	-4.55773	0
1466	Irpinia	0.819233	0.258908	6.64893	9.64351	0.031511	1
1499	Avella	0.0703486	-0.215302	3.13139	4.17535	-0.577202	0.255882
1561	San Gregorio	0.551745	0.0305703	5.41976	13.104	-0.987165	0.802222
1561	Vallo di Diano	1.08275	0.115114	10.913	19.6348	-7.54549	0.822161
1654	Cassino (+Fibreno)	0.657049	-0.0430826	8.01585	15.1938	-0.897737	0.597778
1688	Benevento	1.4085	0.897331	5.37848	10.2523	0.128896	1
1692	Ufita	0.905002	0.51774	5.18946	8.9626	0.128091	1
1694	Irpinia	2.83238	1.32671	17.4721	28.9825	-1.24571	0.951923
1702	Ufita+	0.691594	0.484603	1.19771	2.54833	0.170695	1
1702	Apice	1.00907	NA	NA	1.92057	0.46579	1
1708	Mercure	1.15517	0.304914	10.6059	21.6709	0.155237	1
1732	Ufita	0.0640497	0.0210019	0.540763	0.960916	-0.016316	0.928571
1805	Boiano	2.1184	0.589914	13.1543	25.3003	-6.0144	0.907986
1826	Val d'Agri	1.38947	-0.935526	19.9658	39.1982	-11.0133	0.746606
1831	Mercure	1.3459	0.860817	8.36879	18.293	0.062218	1
1836	Mercure	1.00259	0.721122	5.75074	18.5353	0.00267	1
1853	Irpinia	2.11711	0.457414	11.0764	15.3564	-7.29192	0.944712
1857	Vallo di Diano	1.90873	0.507014	15.6412	27.4815	-5.84106	0.953425
1857	Val d'Agri	2.47541	0.925148	18.2191	41.8937	-3.85524	0.950226
1910	Irpinia antithetic	-1.53371	-0.907319	NA	-0.328864	-3.40839	0
1930	Ufita	0.506587	0.22372	3.33284	5.7401	0.081834	1
1962	Benevento	0.891355	0.49163	4.23786	8.26805	0.324991	1
1980	Irpinia	3.21839	1.52013	16.0327	26.5489	-3.44269	0.954327
1998	Mercure	1.72832	1.16497	9.69438	24.8234	-0.325087	0.91886

## Sheet: d-Cumulative CST all faults
Mean cumulative stress on all faults before each earthquake in the historical catalogue								Percentage of faults that are positively stressed
Date	Fault name	Mean pre-stress	Percentage of positively stressed elements					Date	Number of faults with positive mean pre-stress	Percentage of positively stressed faults
1456	Alburni	-0.102026	0.01		Fault that ruptures			1456	21	0.84
1456	Apice	0.0179984	1		*alternative scenario			1466	18	0.72
1456	Avella	0.284921	1					1499	19	0.76
1456	Benevento	0.236522	1					1561	19	0.76
1456	Boiano	0.0090108	0.54					1561	18	0.72
1456	Carpino	-3.95356	0					1654	19	0.76
1456	Cassino	0.297689	1					1688	18	0.72
1456	Gallo	0.449081	0.74					1692	17	0.68
1456	Irpinia	0.727461	1					1694	17	0.68
1456	IrpiniaAntithetic	-0.0410214	0					1702	18	0.72
1456	Maratea	0.325396	0.99					1708	17	0.68
1456	Mercure	0.333651	1					1732	17	0.68
1456	MirandaPesche	-2.04494	0					1805	17	0.68
1456	MonteAlpi	0.443472	1					1826	17	0.68
1456	PiedimonteMatese	0.163367	0.94					1831	17	0.68
1456	Pollino	0.375263	0.98					1836	17	0.68
1456	Pozzilli	0.175136	1					1853	17	0.68
1456	SanGregorio	0.298393	0.95					1857	17	0.68
1456	SanGregorioNorth	0.130033	1					1857	17	0.68
1456	Ufita	0.19102	0.96					1910	18	0.72
1456	ValDAgri	0.468231	0.98					1930	18	0.72
1456	ValDAgriNorth	0.00610115	0.68					1962	19	0.76
1456	ValDiDiano	0.641639	0.89					1980	19	0.76
1456	Volturara	0.268839	0.97					1998	19	0.76
1456	Volturno	0.408344	1
1466	Alburni	-0.105074	0.01
1466	Apice	0.116466	1
1466	Avella	-0.0128326	0.21
1466	Benevento	1.05629	1
1466	Boiano	0.379259	0.97
1466	Carpino	0.0163215	0.86
1466	Cassino	0.13092	0.45
1466	Gallo	-5.79226	0.04
1466	Irpinia	0.819233	1
1466	IrpiniaAntithetic	-0.0406573	0.04
1466	Maratea	0.35412	0.99
1466	Mercure	0.365483	1
1466	MirandaPesche	1.58388	0.59
1466	MonteAlpi	0.486562	1
1466	PiedimonteMatese	-5.06817	0
1466	Pollino	0.410572	0.98
1466	Pozzilli	-1.69731	0.09
1466	SanGregorio	0.329243	0.96
1466	SanGregorioNorth	0.146031	1
1466	Ufita	0.256115	0.99
1466	ValDAgri	0.515971	0.98
1466	ValDAgriNorth	0.0114387	0.79
1466	ValDiDiano	0.706275	0.9
1466	Volturara	0.309014	0.96
1466	Volturno	-0.38906	0.25
1499	Alburni	-0.161726	0.01
1499	Apice	0.123557	1
1499	Avella	0.0703486	0.26
1499	Benevento	1.10933	1
1499	Boiano	0.486804	0.97
1499	Carpino	0.0214217	0.87
1499	Cassino	0.223051	0.48
1499	Gallo	-5.78537	0.04
1499	Irpinia	1.21059	1
1499	IrpiniaAntithetic	-0.0264449	0.49
1499	Maratea	0.454589	0.99
1499	Mercure	0.468816	1
1499	MirandaPesche	1.5861	0.59
1499	MonteAlpi	0.623851	1
1499	PiedimonteMatese	-5.0652	0
1499	Pollino	0.526528	0.98
1499	Pozzilli	-1.64291	0.1
1499	SanGregorio	0.380231	0.78
1499	SanGregorioNorth	0.459425	1
1499	Ufita	0.330031	1
1499	ValDAgri	0.664895	0.99
1499	ValDAgriNorth	0.0152925	0.8
1499	ValDiDiano	0.916924	0.9
1499	Volturara	0.445409	0.99
1499	Volturno	-0.304729	0.26
1561	Alburni	-0.222235	0.01
1561	Apice	0.109885	1
1561	Avella	0.697293	0.89
1561	Benevento	1.19225	1
1561	Boiano	0.685799	0.97
1561	Carpino	0.0304352	0.88
1561	Cassino	0.39584	0.54
1561	Gallo	-5.77361	0.04
1561	Irpinia	1.62923	1
1561	IrpiniaAntithetic	-0.0513	0.39
1561	Maratea	0.642405	0.99
1561	Mercure	0.661612	1
1561	MirandaPesche	1.58944	0.59
1561	MonteAlpi	0.88015	1
1561	PiedimonteMatese	-5.06301	0
1561	Pollino	0.74356	0.98
1561	Pozzilli	-1.54086	0.13
1561	SanGregorio	0.551745	0.8
1561	SanGregorioNorth	0.533266	1
1561	Ufita	0.43494	0.99
1561	ValDAgri	0.935175	0.98
1561	ValDAgriNorth	0.0177645	0.75
1561	ValDiDiano	1.28725	0.9
1561	Volturara	0.599351	1
1561	Volturno	-0.146721	0.29
1561	Alburni	-0.348776	0.35
1561	Apice	0.118005	100
1561	Avella	0.705091	0.89
1561	Benevento	1.19589	100
1561	Boiano	0.685842	0.97
1561	Carpino	0.0314881	88
1561	Cassino	0.396517	0.54
1561	Gallo	-5.77219	0.04
1561	Irpinia	1.68768	0.92
1561	IrpiniaAntithetic	-1.45112	0
1561	Maratea	0.636168	0.99
1561	Mercure	0.663137	1
1561	MirandaPesche	1.59022	0.59
1561	MonteAlpi	0.883383	1
1561	PiedimonteMatese	-5.06108	0
1561	Pollino	0.744441	0.98
1561	Pozzilli	-1.53981	0.13
1561	SanGregorio	0.17111	0.95
1561	SanGregorioNorth	-2.13345	0.19
1561	Ufita	0.468458	1
1561	ValDAgri	0.983175	1
1561	ValDAgriNorth	0.0346935	0.95
1561	ValDiDiano	1.08275	0.82
1561	Volturara	0.652993	1
1561	Volturno	-0.145917	0.29
1654	Alburni	-1.2451	0.47
1654	Apice	0.133593	1
1654	Avella	0.938476	0.91
1654	Benevento	1.34704	1
1654	Boiano	0.9892	0.97
1654	Carpino	0.0471927	0.88
1654	Cassino	0.657049	0.6
1654	Gallo	-5.75174	0.04
1654	Irpinia	2.42558	0.94
1654	IrpiniaAntithetic	-1.72903	0
1654	Maratea	0.983242	0.98
1654	Mercure	0.971778	1
1654	MirandaPesche	1.59753	0.59
1654	MonteAlpi	1.34525	1
1654	PiedimonteMatese	-5.05154	0
1654	Pollino	1.07733	0.98
1654	Pozzilli	-1.38547	0.16
1654	SanGregorio	0.209725	0.7
1654	SanGregorioNorth	-1.08432	0.19
1654	Ufita	0.657926	1
1654	ValDAgri	0.548504	0.71
1654	ValDAgriNorth	0.334093	0.92
1654	ValDiDiano	0.555269	0.89
1654	Volturara	0.914789	1
1654	Volturno	0.0932492	0.33
1688	Alburni	-1.2776	0.47
1688	Apice	0.135722	1
1688	Avella	1.02363	0.91
1688	Benevento	1.4085	1
1688	Boiano	1.07947	0.93
1688	Carpino	-0.170759	0
1688	Cassino	1.78776	1
1688	Gallo	-5.69552	0.04
1688	Irpinia	2.65569	0.94
1688	IrpiniaAntithetic	-1.7426	0
1688	Maratea	1.08646	0.99
1688	Mercure	1.07763	1
1688	MirandaPesche	1.4369	0.54
1688	MonteAlpi	1.48601	1
1688	PiedimonteMatese	-5.03593	0
1688	Pollino	1.19644	0.98
1688	Pozzilli	-1.21409	0.18
1688	SanGregorio	0.303953	0.71
1688	SanGregorioNorth	-1.04361	0.19
1688	Ufita	0.716824	1
1688	ValDAgri	0.696978	0.72
1688	ValDAgriNorth	0.335753	0.92
1688	ValDiDiano	0.758744	0.89
1688	Volturara	0.998934	1
1688	Volturno	0.198169	0.36
1692	Alburni	-1.24688	0.48
1692	Apice	0.835218	1
1692	Avella	-1.68155	0.17
1692	Benevento	0.0594236	1
1692	Boiano	1.70996	0.88
1692	Carpino	0.171908	1
1692	Cassino	1.94496	1
1692	Gallo	-5.02148	0.08
1692	Irpinia	2.78543	0.95
1692	IrpiniaAntithetic	-1.68839	0
1692	Maratea	1.09902	0.99
1692	Mercure	1.09572	1
1692	MirandaPesche	1.75255	0.64
1692	MonteAlpi	1.50727	1
1692	PiedimonteMatese	-2.05441	0.22
1692	Pollino	1.21449	0.98
1692	Pozzilli	-0.852898	0.23
1692	SanGregorio	0.360261	0.71
1692	SanGregorioNorth	-0.992138	0.2
1692	Ufita	0.905002	1
1692	ValDAgri	0.73002	0.72
1692	ValDAgriNorth	0.34835	0.93
1692	ValDiDiano	0.800802	0.91
1692	Volturara	1.15883	0.99
1692	Volturno	-1.64987	0.12
1694	Alburni	-1.246	0.47
1694	Apice	0.878936	1
1694	Avella	-1.67391	0.17
1694	Benevento	0.0659284	1
1694	Boiano	1.7175	0.88
1694	Carpino	0.172861	1
1694	Cassino	1.95088	1
1694	Gallo	-5.02037	0.08
1694	Irpinia	2.83238	0.95
1694	IrpiniaAntithetic	-1.68467	0
1694	Maratea	1.1054	0.99
1694	Mercure	1.10216	1
1694	MirandaPesche	1.75328	0.63
1694	MonteAlpi	1.51586	1
1694	PiedimonteMatese	-2.05296	0.22
1694	Pollino	1.22164	0.98
1694	Pozzilli	-0.849088	0.23
1694	SanGregorio	0.371352	0.71
1694	SanGregorioNorth	-0.983693	0.19
1694	Ufita	0.010098	0.93
1694	ValDAgri	0.739635	0.72
1694	ValDAgriNorth	0.349091	0.92
1694	ValDiDiano	0.814496	0.91
1694	Volturara	1.09142	0.99
1694	Volturno	-1.6445	0.12
1702	Alburni	-1.28296	0.41
1702	Apice	1.00907	1
1702	Avella	-1.6014	0.17
1702	Benevento	0.10456	1
1702	Boiano	1.7519	0.88
1702	Carpino	0.181214	1
1702	Cassino	1.97782	1
1702	Gallo	-5.01119	0.09
1702	Irpinia	0.0673519	1
1702	IrpiniaAntithetic	-1.30621	0
1702	Maratea	1.1324	0.99
1702	Mercure	1.13411	1
1702	MirandaPesche	1.76008	0.64
1702	MonteAlpi	1.55748	1
1702	PiedimonteMatese	-2.03989	0.22
1702	Pollino	1.25404	0.98
1702	Pozzilli	-0.830198	0.24
1702	SanGregorio	0.620465	0.61
1702	SanGregorioNorth	0.576975	0.3
1702	Ufita	0.691594	1
1702	ValDAgri	0.821241	0.73
1702	ValDAgriNorth	0.374776	0.95
1702	ValDiDiano	0.973113	0.94
1702	Volturara	1.60342	0.89
1702	Volturno	-1.61356	0.13
1708	Alburni	-1.25883	0.41
1708	Apice	-3.26667e-05	0.42
1708	Avella	-1.56285	0.17
1708	Benevento	0.152498	1
1708	Boiano	1.78283	0.89
1708	Carpino	0.189429	1
1708	Cassino	1.9984	1
1708	Gallo	-5.00211	0.09
1708	Irpinia	0.461116	0.94
1708	IrpiniaAntithetic	-1.26071	0
1708	Maratea	1.15396	0.99
1708	Mercure	1.15517	1
1708	MirandaPesche	1.76722	0.63
1708	MonteAlpi	1.58568	1
1708	PiedimonteMatese	-2.02493	0.22
1708	Pollino	1.27666	0.98
1708	Pozzilli	-0.814504	0.25
1708	SanGregorio	0.695947	0.64
1708	SanGregorioNorth	0.648318	0.29
1708	Ufita	0.0235619	0.93
1708	ValDAgri	0.856944	0.73
1708	ValDAgriNorth	0.382067	0.93
1708	ValDiDiano	1.02753	0.95
1708	Volturara	0.859373	0.65
1708	Volturno	-1.59611	0.13
1732	Alburni	-1.28199	0.41
1732	Apice	-3.84444e-05	0.44
1732	Avella	-1.50425	0.18
1732	Benevento	0.190064	1
1732	Boiano	1.86063	0.89
1732	Carpino	0.192798	1
1732	Cassino	2.06519	1
1732	Gallo	-4.99742	0.09
1732	Irpinia	0.622916	0.94
1732	IrpiniaAntithetic	-1.27072	0
1732	Maratea	1.23363	0.99
1732	Mercure	1.03215	1
1732	MirandaPesche	1.76854	0.63
1732	MonteAlpi	1.70526	1
1732	PiedimonteMatese	-2.02329	0.22
1732	Pollino	1.36852	0.98
1732	Pozzilli	-0.775202	0.25
1732	SanGregorio	0.762246	0.64
1732	SanGregorioNorth	0.676752	0.29
1732	Ufita	0.0640497	0.93
1732	ValDAgri	0.960801	0.73
1732	ValDAgriNorth	0.383497	0.93
1732	ValDiDiano	1.17128	0.94
1732	Volturara	0.918064	0.65
1732	Volturno	-1.53526	0.13
1805	Alburni	-1.29707	0.41
1805	Apice	0.874138	1
1805	Avella	-1.27096	0.19
1805	Benevento	0.371778	1
1805	Boiano	2.1184	0.91
1805	Carpino	0.216473	1
1805	Cassino	2.27549	1
1805	Gallo	-4.9687	0.09
1805	Irpinia	1.78444	0.94
1805	IrpiniaAntithetic	-1.20972	0
1805	Maratea	1.46112	0.99
1805	Mercure	1.26363	1
1805	MirandaPesche	1.78502	0.64
1805	MonteAlpi	2.0134	1
1805	PiedimonteMatese	-1.99191	0.22
1805	Pollino	1.62707	0.98
1805	Pozzilli	-0.644986	0.28
1805	SanGregorio	1.07518	0.68
1805	SanGregorioNorth	0.884748	0.33
1805	Ufita	0.163251	0.93
1805	ValDAgri	1.29692	0.74
1805	ValDAgriNorth	0.399603	0.93
1805	ValDiDiano	1.64221	0.95
1805	Volturara	-0.349655	0.39
1805	Volturno	-1.34423	0.13
1826	Alburni	-1.31581	0.4
1826	Apice	0.898757	1
1826	Avella	-1.30099	0.19
1826	Benevento	0.606733	1
1826	Boiano	0.304704	0.97
1826	Carpino	1.3429	0.84
1826	Cassino	2.28903	1
1826	Gallo	-6.54025	0.06
1826	Irpinia	1.93199	0.94
1826	IrpiniaAntithetic	-1.21717	0
1826	Maratea	1.52433	0.99
1826	Mercure	1.3291	1
1826	MirandaPesche	2.95791	0.91
1826	MonteAlpi	2.10064	1
1826	PiedimonteMatese	-3.31097	0.19
1826	Pollino	1.70064	0.98
1826	Pozzilli	-1.05779	0.24
1826	SanGregorio	1.13393	0.68
1826	SanGregorioNorth	0.910644	0.33
1826	Ufita	0.210688	0.96
1826	ValDAgri	1.38947	0.75
1826	ValDAgriNorth	0.401652	0.94
1826	ValDiDiano	1.76882	0.94
1826	Volturara	-0.294455	0.39
1826	Volturno	-1.49853	0.13
1831	Alburni	-1.31188	0.4
1831	Apice	0.899195	1
1831	Avella	-1.28857	0.19
1831	Benevento	0.614759	1
1831	Boiano	0.321002	0.97
1831	Carpino	1.34369	0.84
1831	Cassino	2.303	1
1831	Gallo	-6.53919	0.06
1831	Irpinia	1.9684	0.94
1831	IrpiniaAntithetic	-1.2152	0
1831	Maratea	1.54082	0.99
1831	Mercure	1.3459	1
1831	MirandaPesche	2.95826	0.91
1831	MonteAlpi	2.12402	1
1831	PiedimonteMatese	-3.31051	0.19
1831	Pollino	1.71872	0.98
1831	Pozzilli	-1.04954	0.24
1831	SanGregorio	1.15974	0.69
1831	SanGregorioNorth	0.936531	0.38
1831	Ufita	0.219992	0.96
1831	ValDAgri	2.21302	0.92
1831	ValDAgriNorth	0.423048	0.95
1831	ValDiDiano	1.74974	0.95
1831	Volturara	-0.281319	0.4
1831	Volturno	-1.48573	0.14
1836	Alburni	-1.31657	0.4
1836	Apice	0.899229	1
1836	Avella	-1.27634	0.19
1836	Benevento	0.622598	1
1836	Boiano	0.3372	0.97
1836	Carpino	1.3444	0.84
1836	Cassino	2.31693	1
1836	Gallo	-6.53821	0.06
1836	Irpinia	2.00217	0.94
1836	IrpiniaAntithetic	-1.21773	0
1836	Maratea	1.56186	0.99
1836	Mercure	1.00259	1
1836	MirandaPesche	2.95854	0.91
1836	MonteAlpi	2.13484	1
1836	PiedimonteMatese	-3.31016	0.2
1836	Pollino	1.74365	0.98
1836	Pozzilli	-1.04134	0.24
1836	SanGregorio	1.17327	0.69
1836	SanGregorioNorth	0.942142	0.38
1836	Ufita	0.228496	0.96
1836	ValDAgri	2.23221	0.92
1836	ValDAgriNorth	0.417077	0.95
1836	ValDiDiano	1.78013	0.95
1836	Volturara	-0.269065	0.4
1836	Volturno	-1.47305	0.14
1853	Alburni	-1.33213	0.39
1853	Apice	0.899357	1
1853	Avella	-1.23471	0.2
1853	Benevento	0.649279	1
1853	Boiano	0.392309	0.97
1853	Carpino	1.34684	0.84
1853	Cassino	2.36427	1
1853	Gallo	-6.53484	0.06
1853	Irpinia	2.11711	0.94
1853	IrpiniaAntithetic	-1.22563	0
1853	Maratea	1.63541	0.99
1853	Mercure	1.19664	1
1853	MirandaPesche	2.9595	0.91
1853	MonteAlpi	2.22001	0.95
1853	PiedimonteMatese	-3.30895	0.2
1853	Pollino	1.83428	0.98
1853	Pozzilli	-1.01346	0.24
1853	SanGregorio	1.22006	0.69
1853	SanGregorioNorth	0.961994	0.38
1853	Ufita	0.257411	0.96
1853	ValDAgri	2.301	0.93
1853	ValDAgriNorth	0.406885	0.95
1853	ValDiDiano	1.8836	0.95
1853	Volturara	-0.227306	0.4
1853	Volturno	-1.4299	0.14
1857	Alburni	-1.33412	0.39
1857	Apice	0.903296	1
1857	Avella	-1.2232	0.2
1857	Benevento	0.656363	1
1857	Boiano	0.405505	0.97
1857	Carpino	1.34757	0.84
1857	Cassino	2.37552	1
1857	Gallo	-6.53385	0.06
1857	Irpinia	1.5794	1
1857	IrpiniaAntithetic	-1.21929	0
1857	Maratea	1.64752	0.99
1857	Mercure	1.20918	1
1857	MirandaPesche	2.95988	0.91
1857	MonteAlpi	2.23667	0.95
1857	PiedimonteMatese	-3.30832	0.2
1857	Pollino	1.84835	0.98
1857	Pozzilli	-1.00677	0.24
1857	SanGregorio	1.23727	0.7
1857	SanGregorioNorth	0.976268	0.38
1857	Ufita	0.299595	1
1857	ValDAgri	2.31909	0.93
1857	ValDAgriNorth	0.407419	0.95
1857	ValDiDiano	1.90873	0.95
1857	Volturara	-0.272118	0.39
1857	Volturno	-1.41943	0.14
1857	Alburni	-0.17891	0.42
1857	Apice	0.912064	1
1857	Avella	-1.21978	0.2
1857	Benevento	0.659292	1
1857	Boiano	0.406476	0.97
1857	Carpino	1.34882	0.84
1857	Cassino	2.37632	1
1857	Gallo	-6.53274	0.06
1857	Irpinia	1.67101	1
1857	IrpiniaAntithetic	-1.57889	0
1857	Maratea	1.6599	0.99
1857	Mercure	1.21337	1
1857	MirandaPesche	2.96093	0.91
1857	MonteAlpi	2.24887	0.95
1857	PiedimonteMatese	-3.30672	0.2
1857	Pollino	1.85027	0.98
1857	Pozzilli	-1.0058	0.24
1857	SanGregorio	0.67192	0.62
1857	SanGregorioNorth	2.31075	0.67
1857	Ufita	0.320148	1
1857	ValDAgri	2.47541	0.95
1857	ValDAgriNorth	0.457275	0.96
1857	ValDiDiano	2.62956	0.98
1857	Volturara	-0.249389	0.39
1857	Volturno	-1.41782	0.14
1910	Alburni	0.420059	0.63
1910	Apice	0.939565	1
1910	Avella	-1.0693	0.21
1910	Benevento	0.757992	1
1910	Boiano	0.582789	0.97
1910	Carpino	1.36292	0.84
1910	Cassino	2.52844	1
1910	Gallo	-6.51517	0.06
1910	Irpinia	2.19134	1	*
1910	IrpiniaAntithetic	-1.53371	0
1910	Maratea	1.44174	0.73
1910	Mercure	1.44209	0.9
1910	MirandaPesche	2.96943	0.91
1910	MonteAlpi	3.08868	1
1910	PiedimonteMatese	-3.29382	0.2
1910	Pollino	2.08846	0.98
1910	Pozzilli	-0.913233	0.25
1910	SanGregorio	1.37178	0.68
1910	SanGregorioNorth	3.07643	0.71
1910	Ufita	0.469267	1
1910	ValDAgri	0.230952	0.98
1910	ValDAgriNorth	0.53938	0.68
1910	ValDiDiano	1.75302	0.67
1910	Volturara	-0.0541628	0.4
1910	Volturno	-1.27654	0.14
1930	Alburni	0.37955	0.61
1930	Apice	0.939562	1
1930	Avella	-1.0198	0.21
1930	Benevento	0.789778	1
1930	Boiano	0.647613	0.97
1930	Carpino	1.3658	0.84
1930	Cassino	2.58413	1
1930	Gallo	-6.51112	0.06
1930	Irpinia	2.36497	1
1930	IrpiniaAntithetic	-0.0296948	0
1930	Maratea	1.50161	0.73
1930	Mercure	1.504	0.91
1930	MirandaPesche	2.97058	0.91
1930	MonteAlpi	3.17156	1
1930	PiedimonteMatese	-3.29226	0.2
1930	Pollino	2.15831	0.98
1930	Pozzilli	-0.880395	0.26
1930	SanGregorio	1.37782	0.68
1930	SanGregorioNorth	3.29303	0.76
1930	Ufita	0.506587	1
1930	ValDAgri	0.319174	0.98
1930	ValDAgriNorth	0.54109	0.68
1930	ValDiDiano	1.86516	0.67
1930	Volturara	-0.00189896	0.4
1930	Volturno	-1.22583	0.15
1962	Alburni	0.391353	0.62
1962	Apice	1.60648	1
1962	Avella	-0.899618	0.22
1962	Benevento	0.891355	1
1962	Boiano	0.767469	0.99
1962	Carpino	1.38055	0.84
1962	Cassino	2.67866	1
1962	Gallo	-6.49383	0.06
1962	Irpinia	3.09147	0.95
1962	IrpiniaAntithetic	0.0264662	0.71
1962	Maratea	1.60339	0.73
1962	Mercure	1.60695	0.91
1962	MirandaPesche	2.98187	0.91
1962	MonteAlpi	3.3087	1
1962	PiedimonteMatese	-3.26992	0.2
1962	Pollino	2.27264	0.98
1962	Pozzilli	-0.819832	0.26
1962	SanGregorio	1.55116	0.69
1962	SanGregorioNorth	3.42365	0.81
1962	Ufita	0.0875158	0.93
1962	ValDAgri	0.472358	0.99
1962	ValDAgriNorth	0.552461	0.68
1962	ValDiDiano	2.08297	0.68
1962	Volturara	-1.02679	0.34
1962	Volturno	-1.14015	0.16
1980	Alburni	0.375319	0.63
1980	Apice	1.64557	1
1980	Avella	-1.00727	0.22
1980	Benevento	1.22423	1
1980	Boiano	0.843162	1
1980	Carpino	1.39183	0.85
1980	Cassino	2.73334	1
1980	Gallo	-6.47327	0.06
1980	Irpinia	3.21839	0.95
1980	IrpiniaAntithetic	0.0220837	0.65
1980	Maratea	1.65775	0.73
1980	Mercure	1.66311	0.91
1980	MirandaPesche	2.99132	0.93
1980	MonteAlpi	3.38327	1
1980	PiedimonteMatese	-3.19079	0.2
1980	Pollino	2.33578	0.98
1980	Pozzilli	-0.781772	0.27
1980	SanGregorio	1.60285	0.69
1980	SanGregorioNorth	3.44707	0.85
1980	Ufita	0.127333	0.97
1980	ValDAgri	0.551504	0.99
1980	ValDAgriNorth	0.55372	0.69
1980	ValDiDiano	2.19118	0.68
1980	Volturara	-0.976449	0.34
1980	Volturno	-1.1221	0.17
1998	Alburni	0.319642	0.45
1998	Apice	1.81573	1
1998	Avella	-0.894059	0.22
1998	Benevento	1.28653	1
1998	Boiano	0.912572	1
1998	Carpino	1.4038	0.84
1998	Cassino	2.78953	1
1998	Gallo	-6.4598	0.06
1998	Irpinia	0.242467	1
1998	IrpiniaAntithetic	0.513927	0.93
1998	Maratea	1.7159	0.73
1998	Mercure	1.72832	0.92
1998	MirandaPesche	3.00061	0.91
1998	MonteAlpi	3.46886	1
1998	PiedimonteMatese	-3.1732	0.2
1998	Pollino	2.40454	0.98
1998	Pozzilli	-0.744732	0.28
1998	SanGregorio	1.94942	0.64
1998	SanGregorioNorth	5.49688	0.9
1998	Ufita	1.03119	1
1998	ValDAgri	0.691068	1
1998	ValDAgriNorth	0.587599	0.68
1998	ValDiDiano	2.44361	0.69
1998	Volturara	-0.288544	0.42
1998	Volturno	-1.06253	0.17

## Sheet: e-Mean pre-stress at depth
Mean cumulative pre-stress across whole fault surface and at depth
Irpinia fault							Figure 3-i					Rupture of entire fault
Date	Whole fault	7 km	15 km									Partial rupture
1456	0.727461	0.214877	6.05849
1466	0.819233	0.258908	6.64893
1499	1.21059	0.872163	6.18839
1561	1.62923	0.993797	9.69604
1561	1.68768	0.936665	9.72589
1654	2.42558	1.22319	15.0583
1688	2.65569	1.29043	16.9824
1692	2.78543	1.40061	17.2947
1694	2.83238	1.40986	17.4721
1694	0	0	0
1702	0.0673519	0.0194504	0.56561
1708	0.461116	0.0888925	1.58116
1732	0.622916	0.135729	2.93877
1805	1.78444	0.385317	8.35251
1826	1.93199	0.432321	9.54652
1831	1.9684	0.444763	9.8315
1836	2.00217	0.454585	10.1144
1853	2.11711	0.488093	11.0764
1857	1.5794	0.979822	7.89257
1857	1.67101	1.05996	7.93987
1910	2.19134	1.32612	11.0817
1930	2.0669	1.41284	12.2197
1962	2.7934	1.55714	15.0097
1980	2.92031	1.59786	16.0327
1980	0	0	0
1998	0.242467	0.0700214	2.0362
Val d'Agri fault							Figure 3-ii
Date	Whole fault	7 km	15 km
1456	0.468231	0.114846	4.15857
1466	0.515971	0.129544	4.55101
1499	0.664895	0.169446	5.83718
1561	0.935175	0.234961	8.24585
1561	0.983175	0.282143	8.28667
1654	0.548504	-1.20763	13.2006
1688	0.696978	-1.17144	14.5218
1692	0.73002	-1.15165	14.6921
1694	0.739635	-1.14865	14.7706
1702	0.821241	-1.09403	15.1215
1708	0.856944	-1.07822	15.3634
1732	0.960801	-1.05361	16.2965
1805	1.29692	-0.958715	19.149
1826	1.38947	-0.935526	19.9658
1831	2.21302	0.765964	17.0742
1836	2.23221	0.768548	17.2682
1853	2.301	0.781074	17.9298
1857	2.31909	0.785949	18.0858
1857	2.47541	0.925148	18.2191
1857	0	0	0
1910	0.230952	0.0559109	2.05894
1930	0.319174	0.0781513	2.83589
1962	0.472358	0.125549	4.09165
1980	0.551504	0.145246	4.79161
1998	0.691068	0.224616	5.54335
Vallo di Diano fault							Figure 3-iii
Date	Whole fault	7 km	15 km
1456	0.641639	0.160665	5.63991
1466	0.706275	0.180322	6.17177
1499	0.916924	0.241744	7.92048
1561	1.28725	0.333374	11.187
1561	1.08275	0.115114	10.913
1561	0	0	0
1654	0.555269	0.137223	4.89965
1688	0.758744	0.187865	6.69138
1692	0.800802	0.211832	6.91994
1694	0.814496	0.216538	7.02684
1702	0.973113	0.336067	7.53926
1708	1.02753	0.363539	7.87164
1732	1.17128	0.399409	9.13646
1805	1.64221	0.542243	13.0131
1826	1.76882	0.574449	14.1207
1831	1.74974	0.464868	14.2678
1836	1.78013	0.47279	14.5318
1853	1.8836	0.49987	15.4292
1857	1.90873	0.507014	15.6412
1857	2.62956	2.18327	10.6245
1910	1.75302	-1.72651	9.07166
1930	1.86516	-1.70684	10.1139
1962	2.08297	-1.63283	11.8232
1980	2.19118	-1.60554	12.7723
1998	2.44361	-1.43811	13.8396
Pollino fault							Figure 3-iv
Date	Whole fault	7 km	15 km
1456	0.375263	0.0908635	3.30987
1466	0.410572	0.099596	0.309991
1499	0.526528	0.127839	4.64038
1561	0.74356	0.18008	6.55786
1561	0.744441	0.180956	6.55859
1654	1.07733	0.266513	9.44239
1688	1.19644	0.295256	10.494
1692	1.21449	0.302662	10.6216
1694	1.22164	0.304498	10.6836
1702	1.25404	0.315624	10.9351
1708	1.27666	0.322292	11.1222
1732	1.36852	0.341843	11.8636
1805	1.62707	0.406354	14.1242
1826	1.70064	0.424112	14.7737
1831	1.71872	0.428906	14.9289
1836	1.74365	0.439626	15.0867
1853	1.83428	0.481901	15.6289
1857	1.84835	0.485341	15.7526
1857	1.85027	0.487232	15.7545
1910	2.08846	0.585035	17.4285
1930	2.15831	0.601732	18.0469
1962	2.27264	0.630997	19.0388
1980	2.33578	0.646297	19.5956
1998	2.40454	0.667194	20.1576

## Sheet: f-% positive elem through time
Percentage of positively stressed elements through time
Irpinia fault						Figure 4-i
Date	Whole fault	7 km	15 km								Rupture of entire fault
1456	1	1	1								Partial rupture
1466	1	1	1
1499	1	1	1
1561	1	1	1
1561	0.918269	0.846154	1
1654	0.942308	0.884615	1
1688	0.944712	0.884615	1
1692	0.949519	0.884615	1
1694	0.951923	0.884615	1
1702	1	1	1
1708	0.942308	0.884615	1
1732	0.942308	0.884615	1
1805	0.942308	0.884615	1
1826	0.942308	0.884615	1
1831	0.942308	0.884615	1
1836	0.944712	0.884615	1
1853	0.944712	0.884615	1
1857	1	1	1
1857	1	1	1
1910	1	1	1
1930	1	1	1
1962	0.951923	0.884615	1
1980	0.954327	0.884615	1
1998	1	1	1
Val d'Agri fault						Figure 4-ii
Date	Whole fault	7 km	15 km
1456	0.984917	1	1
1466	0.984917	1	1
1499	0.987934	1	1
1561	0.986425	1	1
1561	1	1	1
1654	0.713424	0.666667	1
1688	0.720965	0.666667	1
1692	0.720965	0.666667	1
1694	0.720965	0.666667	1
1702	0.723982	0.666667	1
1708	0.726998	0.692308	1
1732	0.733032	0.692308	1
1805	0.74359	0.692308	1
1826	0.746606	0.692308	1
1831	0.92006	0.948718	1
1836	0.924585	0.948718	1
1853	0.927602	0.948718	1
1857	0.927602	0.948718	1
1857	0.950226	0.948718	1
1910	0.983409	1	1
1930	0.984917	1	1
1962	0.987934	1	1
1980	0.987934	1	1
1998	1	1	1
Vallo di Diano fault						Figure 4-iii
Date	Whole fault	7 km	15 km
1456	0.893297	1	0.976744
1466	0.898769	1	0.976744
1499	0.902873	1	0.976744
1561	0.897401	1	0.976744
1561	0.822161	0.837209	0.976744
1654	0.891929	1	0.976744
1688	0.891929	1	0.976744
1692	0.905609	1	0.976744
1694	0.908345	1	0.976744
1702	0.93844	1	0.976744
1708	0.948016	1	0.976744
1732	0.942544	1	0.976744
1805	0.946648	1	0.976744
1826	0.943912	1	0.976744
1831	0.950752	0.953488	0.976744
1836	0.950752	0.953488	0.976744
1853	0.950752	0.953488	0.976744
1857	0.95212	0.953488	0.976744
1857	0.984952	0.976744	0.976744
1910	0.674419	0.418605	0.744186
1930	0.674419	0.418605	0.744186
1962	0.679891	0.44186	0.744186
1980	0.681259	0.44186	0.744186
1998	0.686731	0.44186	0.744186
Pollino fault						Figure 4-iv
Date	Whole fault	7 km	15 km
1456	0.98	0.962963	1
1466	0.98	0.962963	1
1499	0.98	0.962963	1
1561	0.98	0.962963	1
1561	0.98	0.962963	1
1654	0.98	0.962963	1
1688	0.98	0.962963	1
1692	0.98	0.962963	1
1694	0.98	0.962963	1
1702	0.98	0.962963	1
1708	0.98	0.962963	1
1732	0.98	0.962963	1
1805	0.98	0.962963	1
1826	0.98	0.962963	1
1831	0.98	0.962963	1
1836	0.98	0.962963	1
1853	0.98	0.962963	1
1857	0.98	0.962963	1
1857	0.98	0.962963	1
1910	0.98	0.962963	1
1930	0.98	0.962963	1
1962	0.98	0.962963	1
1980	0.98	0.962963	1
1998	0.98	0.962963	1
